# Supplementary material for: Modulatory Effect of Curcumin on Expression of Methyltransferase/Demethylase in Colon Cancer Cells: Impact on wt p53, mutp53 and c-Myc
Source: Molecules. 2025 Jul 22;30(15):3054. doi: 10.3390/molecules30153054 (PMC12348775; doi:10.3390/molecules30153054)
Supplement: Supplementary file 1 [file molecules-30-03054-s001.zip]

Archive with 1 entries (1 files):
- molecules-3724950-supplementary.pdf
